# Supplementary material for: Weak population structure in the ant Formica fusca
Source: PeerJ. 2018 Jun 19;6:e5024. doi: 10.7717/peerj.5024 (PMC6014328; doi:10.7717/peerj.5024)
Supplement: Supplemental Information 1 [file peerj-06-5024-s001.xls]

## Sheet: Table S1
Table S1.
Sex-biased dispersal determined from nDNA and mtDNA markers in 15 ant species. Mating system, wing status and mode of colony founding is given for all species.
FSTn is the raw value for microsatellite differentiation among populations and FSTmt is its mitochondrial counterpart, taken from published papers.
To enable direct comparison with the values from our study, FSTn values were corrected for the haploid size of the male genome (cFSTn) and FSTmt was corrected
for the smaller effective size of this marker (cFSTmt) (see methods section). Difference in male and queen gene flow are given as FSTmt/cFSTn,
except for F. fusca data, where it is given as FSTn/cFSTmt and flagged with an asterisk, since this species showed greater differentiation in nDNA than mtDNA
Species	Mating system	Wings	Mode of colony founding	FSTn	FSTmt	cFSTn	cFSTmt	cFSTmt/cFSTn	Dispersing sex	Sampled area	IBD	Ref
Eciton burchellii	monogyny, polyandry	queens wingless	dependent	0.017	1	0.01	0.25	25	male	20 km	N/A	1
Formica paralugubris	obligatory polygyny (100s queens), polyandry	yes	independent or re-adoption	0.079	0.478	0.047	0.12	3	male	3 supercolonies, < 76 m between	N/A	2,3
				0.112	0.568	0.067	0.142	2
				0.049	0.202	0.029	0.051	2
Nothomyrmecia macrops	monogyny, polyandry	reduced in queens	independent (short distances) or re-adoption	0.06	0.98	0.036	0.245	7	male	160-360 km	yes	4
Cataglyphis cursor	monogyny, polyandry	not functional in queens	dependent, short distances	0.058	0.59	0.035	0.148	4	male	2.5-120km	yes	5
				0.058	0.9	0.025	0.225	9		4.5 km transect
Diacamma cyaniventre	monogyny, monandry (queenless)	not in gamergate (female reproductive)	dependent	0.26	0.75	0.156	0.188	1	male	36-188 km	yes	6
Formica exsecta	socially polymorphic, polyandry	yes	independent or re-adoption	(m) 0	0.06	0	0.015	-	equal/male	0.2-9 km (m)	yes, usually	7
				(p) 0.1	0.46	0.06	0.115	2		0.2-9 km (p)
Proformica longiseta	facultative polygyny, polyandry	queens wingless	dependent (several related queens can found together)	0.031	0.63	0.019	0.158	8	male	10km	no	8, 9, 10
				0.41	0.164	0.246	0.041	0.166667	equal/male	0.9-105 km	in nDNA, mtDNA not tested	20
Formica lugubris	facultative polygyny, no data on queen mating frequency	yes	dependent or re-adoption	0.034	0.53	0.02	0.133	6	male	12 km2	N/A	11
Formica fusca	facultative polygyny, polyandry	yes	independent or re-adoption, possible pleometrosis	0.04	0.018	0.024	0.005	5*	female	35 km2	no	12, 13
Solenopsis invicta	socially polymorphic, polyandry	yes	dependent	(p) 0.004	0.5	0.002	0.125	52	male	30 km	no	14, 15
			independent	(m) 0.003	0	0.002	0	-	equal		no
Leptothorax muscorum	facultative polygyny, polyandry	yes	independent (into a host nest), or re-adoption	0.07	0.34	0.042	0.085	2	male	Europewide	no	16
Leptothorax acervorum	facultative polygyny, 95% monoandry	yes	independent or re-adoption	0.03	0.16	0.018	0.04	2	male	Europewide	no	16, 17
Harpagoxenus sublaevis	monogyne, no data on queen mating frequency	majority of queens wingless	independent (into a host species nest)	0.04	0.19	0.024	0.048	2	male	Europewide	no	16
Protomognathus americanus	monogyne, monoandry	yes	independent (into a host species nest)	0.005	0.283	0.003	0.071	24	male	290 km	N/A	18
Dorylus (Thyphlopone) fulvus	polygyne, polyandrous	queens wingless	dependent	0.23	0.85	0.138	0.213	2	male	40-656km	in mtDNA, not in nDNA	19
Table note
Mode of colony founding follows definition in Peeters & Molet (2010): independent founders (I) found without
help of their own workers, dependent founders (D) require the help of their own
workers to found their nests. Re-adoption (Re) is not typically considered a founding strategy;
here we include it because of its potential nest population genetic consequences.
Interspecific social parasitism is denoted P. In F. exsecta and F. solenopsis the term socially polymorphic
means that both monogyne, facultative polygyne, and highly polygyne, populations exist. For these two species
values have been estimated separately for mono- (m) and polygyne (p) populations, where type of population is
indicated in the FSTn column
References
1. Berghoff SM, Kronauer DJC, Edwards KJ, Franks NR (2008). Dispersal and population structure of a New World predator, the army ant Eciton burchellii. J Evol Biol 21: 1125–32.
2. Chapuisat M (1998). Mating frequency of ant queens with alternative dispersal strategies, as revealed by microsatellite analysis of sperm. Mol Ecol 7: 1097–1105.
3. Holzer B, Keller L, Chapuisat M (2009). Genetic clusters and sex-biased gene flow in a unicolonial Formica ant. BMC Evol Biol 9: 69.
4. Sanetra M, Crozier RH (2003). Patterns of population subdivision and gene flow in the ant Nothomyrmecia macrops reflected in microsatellite and mitochondrial DNA markers. Mol Ecol 12: 2281–2295.
5. Clémencet J, Viginier B, Doums C (2005). Hierarchical analysis of population genetic structure in the monogynous ant Cataglyphis cursor using microsatellite and mitochondrial DNA markers. Mol Ecol 14: 3735–44.
6. Doums C, Cabrera H, Peeters C (2008). Population genetic structure and male-biased dispersal in the queenless ant Diacamma cyaneiventre. Mol Ecol 11: 2251–2264.
7. Sundström L, Seppä P, Pamilo P (2005). Genetic population structure and dispersal patterns in Formica ants — a review. Ann Zool Fenn: 163–177.
8. Fernández-Escudero I, Seppä P, Pamilo P (2001). Dependent colony founding in the ant Proformica longiseta. Insectes Soc 48: 80–82.
9. Fernández-Escudero I, Pamilo P, Seppä P (2002). Biased sperm use by polyandrous queens of the ant Proformica longiseta. Behav Ecol Sociobiol 51: 207–213.
10. Seppä P, Fernández-Escudero I, Gyllenstrand N, Pamilo P (2006). Obligatory female philopatry affects genetic population structure in the ant Proformica longiseta. Insectes Soc 53: 362–368.
11. Gyllenstrand N, Seppä P (2003). Conservation genetics of the wood ant, Formica lugubris, in a fragmented landscape. Mol Ecol 12: 2931–2940.
12. this study
13. Brian MV (1952). The structure of a dense natural ant population. J Anim Ecol 21: 12–24.
14. Ross KG, Shoemaker DD (1997). Nuclear and mitochondrial genetic structure in two social forms of the fire ant Solenopsis invicta: insights into transitions to an alternate social organization. Heredity (Edinb) 78: 590–602.
15. Lawson LP, Vander Meer RK, Shoemaker D (2012). Male reproductive fitness and queen polyandry are linked to variation in the supergene Gp-9 in the fire ant Solenopsis invicta. Proc Biol Sci 279: 3217–22.
16. Foitzik S, Bauer S, Laurent S, Pennings PS (2009). Genetic diversity, population structure and sex-biased dispersal in three co-evolving species. J Evol Biol 22: 2470–80.
17. Hammond RL, Bourke AFG, Bruford MW (2001). Mating frequency and mating system of the polygynous ant, Leptothorax acervorum. Mol Ecol 10: 2719–2728.
18. Foitzik S, Herbers JM (2001). Colony structure of a slavemaking ant. I. Intracolony relatedness, worker reproduction and polydomy. Evolution (N Y) 55: 307–315.
19. Barth MB, Moritz RFA, Pirk CWW, Kraus FB (2013). Male-biased dispersal promotes large scale gene flow in a subterranean army ant, Dorylus (Typhlopone) fulvus. Popul Ecol 55: 523–533.
20. Sanllorente O, Ruano F, Tinaut A (2015). Large-scale population genetics of the mountain ant Proformica longiseta (Hymenoptera: Formicidae). Popul Ecol 57: 637–648.

## Sheet: Table S2
Table S2
Pairwise genetic differences (FST) between F. fusca localities in the bottom part of the matrix
and significant differences (*) in the top part of the matrix.
	BAC	BYV	FOR	GRA	GRK	HAN	LAN	MAT	MOS	OBY	POJ	SAN
BAC	-	*	NS	*	*	*	*	*	*	*	*	NS
BYV	0.0208	-	*	*	*	*	*	*	*	*	*	*
FOR	0.0464	0.0548	-	NS	*	*	NS	*	NS	*	NS	*
GRA	0.0355	0.0442	0.0937	-	*	*	*	*	*	*	*	NS
GRK	0.0596	0.0865	0.135	0.1179	-	*	NS	*	NS	*	*	NS
HAN	0.0303	0.0498	0.0739	0.0676	0.0797	-	*	*	*	*	*	*
LAN	0.0255	0.0364	0.0383	0.0405	0.0318	0.0347	-	*	NS	*	*	*
MAT	0.0194	0.0448	0.054	0.0418	0.0967	0.0301	0.0327	-	*	*	*	*
MOS	0.0414	0.0611	0.0585	0.069	0.1097	0.0695	0.0404	0.0221	-	*	NS	*
OBY	0.0483	0.03	0.0811	0.0683	0.095	0.0718	0.0507	0.0776	0.0815	-	*	*
POJ	0.0295	0.0448	0.0619	0.0841	0.087	0.0461	0.0494	0.0166	0.0243	0.0797	-	*
SAN	0.0302	0.0291	0.0445	0.043	0.1147	0.0585	0.0386	0.0647	0.0937	0.0533	0.0881	-

## Sheet: Table S3
		Minimum and maximum temperature and precipitation for each locality for the twelve months, starting with January																																				BIOCLIM variables (see key below)
Locality	altitude	tmin1	tmax1	prec1	tmin2	tmax2	prec2	tmin3	tmax3	prec3	tmin4	tmax4	prec4	tmin5	tmax5	prec5	tmin6	tmax6	prec6	tmin7	tmax7	prec7	tmin8	tmax8	prec8	tmin9	tmax9	prec9	tmin10	tmax10	prec10	tmin11	tmax11	prec11	tmin12	tmax12	prec12	bio1	bio2	bio3	bio4	bio5	bio6	bio7	bio8	bio9	bio10	bio11	bio12
BAC	17	-7.8	-2.1	41	-8.6	-2.3	32	-5.5	1.4	30	-0.1	7.6	35	4.9	15.1	35	9.9	19.7	42	12.4	21.4	68	11.5	19.9	71	7.5	14.5	64	3.4	8.8	67	-1	3.2	67	-5.3	-0.2	54	5.34583	7.14167	23.8056	824.432	21.4	-8.6	30	14.5333	-1.25	15.8	-4.38333	606
BYV	18	-7.8	-2.1	41	-8.6	-2.3	31	-5.6	1.4	30	-0.1	7.6	35	4.9	15.1	35	9.9	19.7	42	12.4	21.4	68	11.5	19.9	71	7.5	14.5	64	3.4	8.8	67	-1	3.2	67	-5.3	-0.2	53	5.34167	7.15	23.8333	824.841	21.4	-8.6	30	14.5333	-1.26667	15.8	-4.38333	604
FOR	20	-7.7	-2	42	-8.6	-2.3	32	-5.4	1.5	30	-0.2	7.6	35	4.9	15.1	35	9.9	19.7	42	12.4	21.4	67	11.5	19.9	71	7.4	14.5	64	3.4	8.8	68	-1	3.2	68	-5.3	-0.2	55	5.35417	7.15833	23.8611	822.268	21.4	-8.6	30	10.9167	-1.23333	15.8	-4.35	609
GRA	33	-8.1	-2.3	41	-9	-2.5	31	-5.8	1.3	29	-0.4	7.5	34	4.7	15	35	9.7	19.7	45	12.1	21.4	71	11.2	19.8	74	7.1	14.3	64	3.1	8.5	67	-1.3	3	65	-5.6	-0.4	52	5.125	7.3	24.0132	828.118	21.4	-9	30.4	14.3167	-1.48333	15.65	-4.65	608
GRK	43	-8.1	-2.3	42	-9	-2.5	31	-5.8	1.3	29	-0.4	7.5	35	4.7	15	36	9.7	19.6	45	12.1	21.3	70	11.2	19.8	74	7.1	14.2	64	3.1	8.5	67	-1.3	3	66	-5.6	-0.4	52	5.1125	7.275	24.0099	826.65	21.3	-9	30.3	14.2833	-1.48333	15.6167	-4.65	611
HAN	17	-7.7	-2	42	-8.6	-2.3	32	-5.4	1.5	30	-0.2	7.6	35	4.9	15.1	35	9.9	19.7	42	12.4	21.4	67	11.6	20	71	7.4	14.5	64	3.4	8.8	68	-1	3.2	68	-5.2	-0.1	55	5.37083	7.15833	23.8611	822.525	21.4	-8.6	30	10.95	-1.23333	15.8333	-4.31667	609
LAN	25	-7.9	-2.1	41	-8.8	-2.4	31	-5.7	1.3	29	-0.3	7.5	35	4.9	15	35	9.9	19.7	44	12.2	21.3	69	11.3	19.8	72	7.3	14.4	64	3.3	8.7	67	-1.1	3.1	66	-5.4	-0.3	52	5.2375	7.19167	23.8926	824.751	21.3	-8.8	30.1	14.3833	-1.4	15.7	-4.48333	605
MAT	29	-7.9	-2.1	41	-8.8	-2.4	31	-5.7	1.3	30	-0.2	7.5	35	4.8	15	35	9.8	19.6	43	12.2	21.3	69	11.4	19.8	72	7.3	14.4	64	3.2	8.7	67	-1.2	3.1	66	-5.4	-0.3	53	5.225	7.2	23.9203	824.118	21.3	-8.8	30.1	14.4	-1.38333	15.6833	-4.48333	606
MOS	18	-7.8	-2.1	41	-8.6	-2.3	31	-5.6	1.4	30	-0.1	7.6	35	4.9	15.1	35	9.9	19.7	42	12.4	21.4	68	11.5	19.9	71	7.5	14.5	64	3.4	8.8	67	-1	3.2	67	-5.3	-0.2	53	5.34167	7.15	23.8333	824.841	21.4	-8.6	30	14.5333	-1.26667	15.8	-4.38333	604
OBY	22	-7.8	-2.1	41	-8.7	-2.3	31	-5.6	1.4	30	-0.2	7.6	35	4.9	15.1	35	9.9	19.7	43	12.3	21.4	68	11.4	19.9	72	7.4	14.4	64	3.3	8.7	67	-1.1	3.2	67	-5.3	-0.2	53	5.30417	7.19167	23.8926	823.85	21.4	-8.7	30.1	14.4667	-1.3	15.7667	-4.4	606
POJ	10	-8	-2.1	41	-8.8	-2.4	30	-5.7	1.4	29	-0.2	7.6	34	4.9	15.1	35	9.9	19.8	44	12.3	21.4	70	11.4	19.9	73	7.3	14.4	64	3.3	8.7	67	-1.1	3.1	65	-5.4	-0.2	51	5.275	7.23333	23.9514	827.481	21.4	-8.8	30.2	14.45	-1.35	15.7833	-4.48333	603
SAN	18	-7.7	-2	42	-8.6	-2.3	32	-5.5	1.5	30	-0.1	7.6	35	4.9	15.1	35	9.9	19.7	42	12.4	21.4	67	11.5	19.9	71	7.5	14.5	64	3.4	8.8	67	-1	3.2	68	-5.3	-0.2	54	5.35833	7.15	23.8333	822.894	21.4	-8.6	30	14.5333	-1.23333	15.8	-4.35	607
BIO1 = Annual Mean Temperature
BIO2 = Mean Diurnal Range (Mean of monthly (max temp - min temp))
BIO3 = Isothermality (BIO2/BIO7) (* 100)
BIO4 = Temperature Seasonality (standard deviation *100)
BIO5 = Max Temperature of Warmest Month
BIO6 = Min Temperature of Coldest Month
BIO7 = Temperature Annual Range (BIO5-BIO6)
BIO8 = Mean Temperature of Wettest Quarter
BIO9 = Mean Temperature of Driest Quarter
BIO10 = Mean Temperature of Warmest Quarter
BIO11 = Mean Temperature of Coldest Quarter
BIO12 = Annual Precipitation
BIO13 = Precipitation of Wettest Month
BIO14 = Precipitation of Driest Month
BIO15 = Precipitation Seasonality (Coefficient of Variation)
BIO16 = Precipitation of Wettest Quarter
BIO17 = Precipitation of Driest Quarter
BIO18 = Precipitation of Warmest Quarter
BIO19 = Precipitation of Coldest Quarter
[truncated: 7 more columns]
