# Supplementary material for: Weak population structure in the ant Formica fusca
Source: PeerJ. 2018 Jun 19;6:e5024. doi: 10.7717/peerj.5024 (PMC6014328; doi:10.7717/peerj.5024)
Supplement: Supplemental Information 2 [file peerj-06-5024-s002.fasta]

>I_FU_MOS06AQ
ATTACTCTTTTACTTTTAAGAAATTTTATTAATGATGGCACAGGTACAGGATGAACTATC
TATCCTCCCTTAGCTTCAAATATTTTTCATAACGGTCCTTCTGTAGACTTAACAATTTTT
TCCCTACATATTGCAGGTATATCCTCAATTTTAGGAGCAATTAATTTTATTTCAACAATT
CTTAATATACATCATAAAAATTTTTCTATTGATAAAATTCCTTTACTAGTATGATCAATT
TTAATCACAGCTATCTTACTTCTATTATCCTTACCTGTTTTAGCCGGAGCTATTACTATA
CTATTAACTGATCGAAATTTAAATACTTCATTTTTTGATCCTTCAGGAGGGGGCGATCCA
ATTCTATACCAACATTTATTTTGATTTTTTGGTCATCCCGAAGTTTATATTTTAATTTTA
CCAGGATTTGGATTAATTTCCCATATTATTATAAACGAAAGAGGAAAAAAAGAAACTTTT
GGAGCTTTAGGAATAATTTATGCTCTTATAGCAATTGGATTCTTAGGATTTGTTGTCTGA
GCTCATCATATAT
>J_FU_MOS06IAQ
ATTACTCTTTTACTTTTAAGAAATTTTATTAATGATGGCACAGGTACAGGATGAACTATC
TATCCTCCCTTAGCTTCCAATATTTTTCATAACGGTCCTTCTGTAGACTTAACAATTTTT
TCCCTACATATTGCAGGTATATCCTCAATTTTAGGAGCAATTAATTTTATTTCAACAATT
CTTAATATACATCATAAAAATTTTTCTATTGATAAAATTCCTTTACTAGTATGATCAATT
TTAATCACAGCTATCTTACTTCTATTATCCTTACCTGTTTTAGCCGGAGCTATTACTATA
CTATTAACTGATCGAAATTTAAATACTTCATTTTTTGATCCTTCAGGAGGGGGCGATCCA
ATTCTATACCAACATTTATTTTGATTTTTTGGTCATCCCGAAGTTTATATTTTAATTTTA
CCAGGATTTGGATTAATTTCCCATATTATTATAAACGAAAGAGGAAAAAAAGAAACTTTT
GGAGCTTTAGGAATAATTTATGCTCTTATAGCAATTGGATTCTTAGGATTTGTTGTCTGA
GCTCATCATATAT
>K_FU_A05_51
ATTACTCTTTTACTTTTAAGAAATTTTATTAATGATGGCACAGGTACAGGATGAACTATC
TATCCTCCCTTAGCTTCAAATATTTTTCATAACGGTCCTTCTGTAGACTTAACAATTTTT
TCCCTACATATTGCAGGTATATCCTCAATTTTAGGAGCAATTAATTTTATTTCAACAATT
CTTAATATACATCATAAAAATTTTTCTATTGATAAAATTCCTTTACTAGTATGATCAATT
TTAATCACAGCTATCTTACTTCTATTATCCTTACCTGTTTTAGCCGGAGCTATTACTATA
CTATTAACTGATCGAAATTTAAATACTTCATTTTTTGATCCTTCAGGAGGAGGCGATCCA
ATTCTATACCAACATTTATTTTGATTTTTTGGTCATCCCGAAGTTTATATTTTAATTTTA
CCAGGATTTGGATTAATTTCCCATATTATTATAAACGAAAGAGGAAAAAAAGAAACTTTT
GGAGCTTTAGGAATAATTTATGCTCTTATAGCAATTGGATTCTTAGGATTTGTTGTCTGA
GCTCATCATATAT
>C_FU_MAT061Q
ATTACTCTTTTACTTTTAAGAAATTTTATTAATGATGGCACAGGTACAGGATGAACTATC
TATCCTCCTTTAGCTTCAAATATTTTTCATAACGGTCCTTCTGTAGACTTAACAATTTTT
TCTCTACATATTGCAGGTATATCCTCAATTTTAGGAGCAATTAATTTTATTTCAACAATT
CTTAATATACATCATAAAAATTTTTCTATTGATAAAATTCCTTTACTCGTATGATCAATT
TTAATCACAGCTATCTTACTTCTATTATCCTTACCTGTTTTAGCCGGAGCTATTACTATA
CTATTAACTGATCGAAATTTAAATACTTCATTTTTTGATCCTTCAGGAGGGGGAGATCCA
ATTCTATACCAACATTTATTTTGATTTTTTGGTCATCCCGAAGTTTATATTTTAATTTTA
CCAGGATTTGGATTAATTTCCCATATTATTATAAACGAAAGAGGAAAAAAAGAAACTTTT
GGAGCTTTAGGAATAATTTATGCTCTTATAGCAATTGGATTCTTAGGATTTGTTGTTTGA
GCTCATCATATAT
>A_FU_SAD0101
ATTACTCTTTTACTTTTAAGAAATTTTATTAATGATGGCACAGGTACAGGATGAACTATC
TATCCTCCTTTAGCTTCAAATATTTTTCATAACGGTCCTTCTGTAGACTTAACAATTTTT
TCTCTACATATTGCAGGTATATCCTCAATTTTAGGAGCAATTAATTTTATTTCAACAATT
CTTAATATACATCATAAAAATTTTTCTATTGATAAAATTCCTTTACTCGTATGATCAATT
TTAATCACAGCTATCTTACTTCTATTATCCTTACCTGTTTTAGCCGGAGCTATTACTATA
CTATTAACTGATCGAAATTTAAATACTTCATTTTTTGATCCTTCAGGAGGGGGCGATCCA
ATTCTATACCAACATTTATTTTGATTTTTTGGTCATCCCGAAGTTTATATTTTAATTTTA
CCAGGATTTGGATTAATTTCCCATATTATTATAAACGAAAGAGGAAAAAAAGAAACTTTT
GGAGCTTTAGGAATAATTTATGCTCTTATAGCAATTGGATTCTTAGGATTTGTTGTTTGA
GCTCATCATATAT
>D_FU_RAS0102
ATTACTCTTTTACTTTTAAGAAATTTTATTAATGATGGCACAGGTACAGGATGAACTATC
TATCCTCCTTTAGCTTCAAATATTTTTCATAACGGTCCTTCTGTAGACTTAACAATTTTT
TCTCTACATATTGCAGGTATATCCTCAATTTTAGGAGCAATTAATTTTATTTCAACAATT
CTTAATATACATCATAAAAATTTTTCTATTGATAAAATTCCTTTACTCGTATGATCAATT
TTAATCACAGCTATCTTACTTCTATTATCCTTACCTGTTTTAGCCGGAGCTATTACTATA
CTATTAACTGATCGAAATTTAAATACTTCATTTTTTGATCCTTCAGGAGGAGGCGATCCA
ATTCTATACCAACATTTATTTTGATTTTTTGGTCATCCCGAAGTTTATATTTTAATTTTA
CCAGGATTTGGATTAATTTCCCATATTATTATAAACGAAAGAGGAAAAAAAGAAACTTTT
GGAGCTTTAGGAATAATTTATGCTCTTATAGCAATTGGATTCTTAGGATTTGTTGTTTGA
GCTCATCATATAT
>F_FU_BAC0101
ATTACTCTTTTACTTTTAAGAAATTTTATTAATGATGGCACAGGTACAGGATGAACTATC
TATCCTCCTTTAGCTTCAAATATTTTTCATAACGGTCCTTCTGTAGACTTAACAATTTTT
TCTCTACATATTGCAGGTATATCTTCAATTTTAGGAGCAATTAATTTTATTTCAACAATT
CTTAATATACATCATAAAAATTTTTCTATTGATAAAATTCCTTTACTCGTATGATCAATT
TTAATCACAGCTATCTTACTTCTATTATCCTTACCTGTTTTAGCCGGAGCTATTACTATA
CTATTAACTGATCGAAATTTAAATACTTCATTTTTTGATCCTTCAGGAGGGGGCGATCCA
ATTCTATACCAACATTTATTTTGATTTTTTGGTCATCCCGAAGTTTATATTTTAATTTTA
CCAGGATTTGGATTAATTTCCCATATTATTATAAACGAAAGAGGAAAAAAAGAAACTTTT
GGAGCTTTAGGAATAATTTATGCTCTTATAGCAATTGGATTCTTAGGATTTGTTGTTTGA
GCTCATCATATAT
>G_FU_OBY0401
ATTACTCTTTTACTTTTAAGAAATTTTATTAATGATGGCACAGGTACAGGATGAACTATC
TATCCTCCTTTAGCTTCAAATATTTTTCATAACGGTCCTTCTGTAGACTTAACAATTTTT
TCTCTACATATTGCAGGTATATCCTCAATTTTAGGGGCAATTAATTTTATTTCAACAATT
CTTAATATACATCATAAAAATTTTTCTATTGATAAAATTCCTTTACTCGTATGATCAATT
TTAATCACAGCTATCTTACTTCTATTATCCTTACCTGTTTTAGCCGGAGCTATTACTATA
CTATTAACTGATCGAAATTTAAATACTTCATTTTTTGATCCTTCAGGAGGGGGCGATCCA
ATTCTATACCAACATTTATTTTGATTTTTTGGTCATCCCGAAGTTTATATTTTAATTTTA
CCAGGATTTGGATTAATTTCCCATATTATTATAAACGAAAGAGGAAAAAAAGAAACTTTT
GGAGCTTTAGGAATAATTTATGCTCTTATAGCAATTGGATTCTTAGGATTTGTTGTTTGA
GCTCATCATATAT
>L_FU_POJ0601
ATTACTCTTTTACTTTTAAGAAATTTTATTAATGATGGCACAGGTACAGGATGAACTATC
TATCCTCCTTTAGCTTCAAATATTTTTCATAACGGTCCTTCTGTAGACTTAACAATTTTT
TCTCTACATATTGCAGGTATATCCTCAATTTTAGGAGCAATTAATTTTATTTCAACAATT
CTTAATATACATCATAAAAATTTTTCTATTGATAAAATTCCTTTACTCGTATGATCAATT
TTAATCACAGCTATCTTACTTCTATTATCCTTACCTGTTTTAGCCGGAGCTATTACTATA
CTATTAACTGATCGAAATCTAAATACTTCATTTTTTGATCCTTCAGGAGGGGGCGATCCA
ATTCTATACCAACATTTATTTTGATTTTTTGGTCATCCCGAAGTTTATATTTTAATTTTA
CCAGGATTTGGATTAATTTCCCATATTATTATAAACGAAAGAGGAAAAAAAGAAACTTTT
GGAGCTTTAGGAATAATTTATGCTCTTATAGCAATTGGATTCTTAGGATTTGTTGTTTGA
GCTCATCATATAT
>B_FU_POJ0901
ATTACTCTTTTACTTTTAAGAAATTTTATTAATGATGGCACAGGTACAGGATGAACTATT
TATCCTCCTTTAGCTTCAAATATTTTTCATAACGGTCCTTCTGTAGACTTAACAATTTTT
TCTCTACATATTGCAGGTATATCCTCAATTTTAGGAGCAATTAATTTTATTTCAACAATT
CTTAATATACATCATAAAAATTTTTCTATTGATAAAATTCCTTTACTCGTATGATCAATT
TTAATCACAGCTATCTTACTTCTATTATCCTTACCTGTTTTAGCCGGAGCTATTACTATA
CTATTAACTGATCGAAATTTAAATACTTCATTTTTTGATCCTTCAGGAGGGGGCGATCCA
ATTCTATACCAACATTTATTTTGATTTTTTGGTCATCCCGAAGTTTATATTTTAATTTTA
CCAGGATTTGGATTAATTTCCCATATTATTATAAACGAAAGAGGAAAAAAAGAAACTTTT
GGAGCTTTAGGAATAATTTATGCTCTTATAGCAATTGGATTCTTAGGATTTGTTGTTTGA
GCTCATCATATAT
>H_FU_SAD1201
ATTACTCTTTTACTTTTAAGAAATTTTATTAATGATGGCACAGGTACAGGATGAACTATC
TATCCTCCCTTAGCTTCAAATATTTTTCATAACGGTCCTTCTGTAGACTTAACAATTTTT
TCTCTACATATTGCAGGTATATCCTCAATTTTAGGAGCAATTAATTTTATTTCAACAATT
CTTAATATACATCATAAAAATTTTTCTATTGATAAAATTCCTTTACTCGTATGATCAATT
TTAATCACAGCTATCTTACTTCTATTATCCTTACCTGTTTTAGCCGGAGCTATTACTATA
CTATTAACTGATCGAAATTTAAATACTTCATTTTTTGATCCTTCAGGAGGGGGCGATCCA
ATTCTATACCAACATTTATTTTGATTTTTTGGTCATCCCGAAGTTTATATTTTAATTTTA
CCAGGATTTGGATTAATTTCCCATATTATTATAAACGAAAGAGGAAAAAAAGAAACTTTT
GGAGCTTTAGGAATAATTTATGCTCTTATAGCAATTGGATTCTTAGGATTTGTTGTCTGA
GCTCATCATATAT
